# Supplementary material for: Stereotactic Body Radiation Therapy (SBRT) Plus Immune Checkpoint Inhibitors (ICI) in Hepatocellular Carcinoma and Cholangiocarcinoma
Source: Cancers (Basel). 2022 Dec 22;15(1):50. doi: 10.3390/cancers15010050 (PMC9817712; doi:10.3390/cancers15010050)
Supplement: Supplementary file 1 [file cancers-15-00050-s001.zip]

Archive with 1 entries (1 files):
- cancers-2080554-supplementary.pdf
